# Supplementary material for: CoeViz 2: Protein Graphs Derived From Amino Acid Covariance
Source: Front Bioinform. 2021 Jun 24;1:653681. doi: 10.3389/fbinf.2021.653681 (PMC9187035; doi:10.3389/fbinf.2021.653681)
Supplement: Supplementary file 1 [file Table3.XLSX]

## Sheet: Supplement S3
Supplementary File S3
Probabilities of LO for functional sites per ligand derived from CoeViz metrics
Computed as 1 - empirical cumulative LO probability at a given LO cutoff
Based on chi-squared metric
			Distribution probabilities per LO cutoff							Residues per LO cutoff
Matrix	Ligand	χ2 cutoff	1	2	3	4	Proteins	Residues		1	2	3	4
2aa, raw	CoenzymeA	0.1	0.15	0.02	0	0	127	1670		251	33	0	0
(CoeViz)	CoenzymeA	0.2	0.4	0.12	0.02	0	123	1110		444	133	22	0
	CoenzymeA	0.3	0.57	0.22	0.04	0	99	617		352	136	25	0
	CoenzymeA	0.4	0.67	0.3	0.08	0	73	345		231	104	28	0
	CoenzymeA	0.5	0.74	0.31	0.08	0	47	172		127	53	14	0
	CoenzymeA	0.6	0.88	0.58	0.2	0	21	66		58	38	13	0
	Dinucleotide	0.1	0.16	0.05	0	0	519	8688		1390	434	0	0
	Dinucleotide	0.2	0.33	0.11	0.01	0	514	5833		1925	642	58	0
	Dinucleotide	0.3	0.47	0.18	0.02	0	478	3817		1794	687	76	0
	Dinucleotide	0.4	0.56	0.24	0.03	0	391	2333		1306	560	70	0
	Dinucleotide	0.5	0.62	0.28	0.03	0	277	1277		792	358	38	0
	Dinucleotide	0.6	0.7	0.31	0.04	0	140	481		337	149	19	0
	DNA/RNA	0.1	0.06	0.01	0	0	1211	24530		1472	245	0	0
	DNA/RNA	0.2	0.19	0.03	0	0	1149	18215		3461	546	0	0
	DNA/RNA	0.3	0.3	0.06	0.01	0	1020	11762		3529	706	118	0
	DNA/RNA	0.4	0.42	0.11	0.02	0	790	6691		2810	736	134	0
	DNA/RNA	0.5	0.51	0.16	0.02	0	522	3110		1586	498	62	0
	DNA/RNA	0.6	0.58	0.23	0.04	0	219	926		537	213	37	0
	Heme	0.1	0.1	0.02	0	0	377	8078		808	162	0	0
	Heme	0.2	0.24	0.05	0	0	372	5962		1431	298	0	0
	Heme	0.3	0.39	0.08	0.01	0	330	3866		1508	309	39	0
	Heme	0.4	0.55	0.13	0.01	0	279	2318		1275	301	23	0
	Heme	0.5	0.69	0.19	0.02	0	194	1183		816	225	24	0
	Heme	0.6	0.75	0.31	0.02	0	85	431		323	134	9	0
	Metal	0.1	0.46	0.24	0.1	0.02	3476	16794		7725	4031	1679	336
	Metal	0.2	0.71	0.46	0.25	0.08	2904	12257		8702	5638	3064	981
	Metal	0.3	0.85	0.63	0.37	0.15	2336	8707		7401	5485	3222	1306
	Metal	0.4	0.92	0.77	0.51	0.22	1785	5899		5427	4542	3008	1298
	Metal	0.5	0.97	0.86	0.62	0.29	1204	3604		3496	3099	2234	1045
	Metal	0.6	0.99	0.94	0.75	0.38	588	1586		1570	1491	1190	603
	Nucleoside	0.1	0.21	0.08	0.02	0	708	7246		1522	580	145	0
	Nucleoside	0.2	0.42	0.18	0.05	0	659	5012		2105	902	251	0
	Nucleoside	0.3	0.54	0.3	0.11	0.01	562	3208		1732	962	353	32
	Nucleoside	0.4	0.65	0.38	0.17	0.02	424	1888		1227	717	321	38
	Nucleoside	0.5	0.71	0.47	0.23	0.03	274	982		697	462	226	29
	Nucleoside	0.6	0.78	0.53	0.28	0.04	143	407		317	216	114	16
	Sugar	0.1	0.23	0.08	0.02	0	332	2746		632	220	55	0
	Sugar	0.2	0.47	0.19	0.05	0.01	275	1996		938	379	100	20
	Sugar	0.3	0.64	0.3	0.13	0.01	213	1364		873	409	177	14
	Sugar	0.4	0.74	0.4	0.15	0.02	158	836		619	334	125	17
	Sugar	0.5	0.83	0.54	0.23	0.04	104	434		360	234	100	17
	Sugar	0.6	0.9	0.72	0.48	0.08	33	105		95	76	50	8
2aa, gLASSO	CoenzymeA	0.1	0.31	0.07	0.01	0	124	1297		402	91	13	0
	CoenzymeA	0.2	0.52	0.19	0.03	0	110	748		389	142	22	0
	CoenzymeA	0.3	0.62	0.27	0.06	0	81	376		233	102	23	0
	CoenzymeA	0.4	0.72	0.39	0.08	0	53	185		133	72	15	0
	CoenzymeA	0.5	0.85	0.37	0.11	0	19	54		46	20	6	0
	CoenzymeA	0.6	1	0.17	0	0	3	6		6	1	0	0
	Dinucleotide	0.1	0.26	0.09	0.01	0	509	6411		1667	577	64	0
	Dinucleotide	0.2	0.45	0.17	0.02	0	482	3987		1794	678	80	0
	Dinucleotide	0.3	0.58	0.24	0.02	0	400	2342		1358	562	47	0
	Dinucleotide	0.4	0.65	0.3	0.02	0	272	1215		790	365	24	0
	Dinucleotide	0.5	0.76	0.39	0.03	0	142	479		364	187	14	0
	Dinucleotide	0.6	0.92	0.54	0.06	0	18	48		44	26	3	0
	DNA/RNA	0.1	0.15	0.03	0	0	1160	18978		2847	569	0	0
	DNA/RNA	0.2	0.3	0.07	0.01	0	1053	11878		3563	831	119	0
	DNA/RNA	0.3	0.42	0.11	0.01	0	849	6325		2657	696	63	0
	DNA/RNA	0.4	0.53	0.15	0.01	0	536	2800		1484	420	28	0
	DNA/RNA	0.5	0.61	0.2	0.03	0	232	835		509	167	25	0
	DNA/RNA	0.6	0.66	0.11	0.02	0	49	122		81	13	2	0
	Heme	0.1	0.22	0.05	0.01	0	371	5567		1225	278	56	0
	Heme	0.2	0.42	0.11	0.01	0	344	3395		1426	373	34	0
	Heme	0.3	0.57	0.14	0.01	0	281	1865		1063	261	19	0
	Heme	0.4	0.72	0.23	0.01	0	203	922		664	212	9	0
	Heme	0.5	0.75	0.28	0.01	0	90	291		218	81	3	0
	Heme	0.6	0.69	0.24	0.04	0	19	49		34	12	2	0
	Metal	0.1	0.62	0.39	0.21	0.08	3025	12902		7999	5032	2709	1032
	Metal	0.2	0.85	0.63	0.37	0.14	2348	8652		7354	5451	3201	1211
	Metal	0.3	0.93	0.78	0.51	0.22	1734	5607		5215	4373	2860	1234
	Metal	0.4	0.98	0.87	0.62	0.28	1115	3277		3211	2851	2032	918
	Metal	0.5	1	0.91	0.7	0.33	553	1488		1488	1354	1042	491
	Metal	0.6	1	0.93	0.72	0.29	143	329		329	306	237	95
	Nucleoside	0.1	0.34	0.15	0.05	0.01	672	5326		1811	799	266	53
	Nucleoside	0.2	0.54	0.29	0.11	0.01	568	3186		1720	924	350	32
	Nucleoside	0.3	0.67	0.38	0.17	0.02	423	1740		1166	661	296	35
	Nucleoside	0.4	0.76	0.46	0.22	0.02	246	827		629	380	182	17
	Nucleoside	0.5	0.83	0.55	0.23	0.01	116	308		256	169	71	3
	Nucleoside	0.6	0.88	0.55	0.3	0	18	40		35	22	12	0
	Sugar	0.1	0.42	0.18	0.06	0.01	279	1922		807	346	115	19
	Sugar	0.2	0.7	0.32	0.12	0.01	211	1200		840	384	144	12
	Sugar	0.3	0.87	0.52	0.19	0.02	148	670		583	348	127	13
	Sugar	0.4	0.91	0.65	0.31	0.06	74	280		255	182	87	17
	Sugar	0.5	0.99	0.84	0.41	0.04	29	75		74	63	31	3
	Sugar	0.6	1	1	1	0	1	2		2	2	2	0
20aa, raw	CoenzymeA	0.1	0	0	0	0	89	1317		0	0	0	0
	CoenzymeA	0.2	0.01	0	0	0	89	1309		13	0	0	0
	CoenzymeA	0.3	0.04	0	0	0	89	1291		52	0	0	0
	CoenzymeA	0.4	0.1	0.01	0	0	89	1227		123	12	0	0
	CoenzymeA	0.5	0.21	0.03	0	0	89	1093		230	33	0	0
	CoenzymeA	0.6	0.43	0.09	0	0	83	862		371	78	0	0
	CoenzymeA	0.7	0.68	0.24	0.03	0	78	592		403	142	18	0
	CoenzymeA	0.8	0.84	0.53	0.1	0	49	285		239	151	29	0
	CoenzymeA	0.9	1	0.78	0.29	0	15	41		41	32	12	0
	Dinucleotide	0.1	0	0	0	0	348	7041		0	0	0	0
	Dinucleotide	0.2	0.03	0	0	0	348	6855		206	0	0	0
	Dinucleotide	0.3	0.08	0.01	0	0	348	6642		531	66	0	0
	Dinucleotide	0.4	0.15	0.02	0	0	348	6277		942	126	0	0
	Dinucleotide	0.5	0.25	0.05	0	0	347	5674		1419	284	0	0
	Dinucleotide	0.6	0.39	0.11	0.01	0	345	4588		1789	505	46	0
	Dinucleotide	0.7	0.56	0.19	0.01	0	326	2782		1558	529	28	0
	Dinucleotide	0.8	0.72	0.32	0.04	0	205	1154		831	369	46	0
	Dinucleotide	0.9	0.91	0.59	0.09	0	56	234		213	138	21	0
	DNA/RNA	0.1	0	0	0	0	799	17282		0	0	0	0
	DNA/RNA	0.2	0.01	0	0	0	798	17182		172	0	0	0
	DNA/RNA	0.3	0.02	0	0	0	798	17030		341	0	0	0
	DNA/RNA	0.4	0.03	0	0	0	794	16715		501	0	0	0
	DNA/RNA	0.5	0.07	0.01	0	0	783	15955		1117	160	0	0
	DNA/RNA	0.6	0.15	0.02	0	0	768	14160		2124	283	0	0
	DNA/RNA	0.7	0.24	0.04	0.01	0	707	10802		2592	432	108	0
	DNA/RNA	0.8	0.36	0.09	0.01	0	533	6037		2173	543	60	0
	DNA/RNA	0.9	0.51	0.17	0.01	0	236	1501		766	255	15	0
	Heme	0.1	0.01	0	0	0	281	6704		67	0	0	0
	Heme	0.2	0.01	0	0	0	281	6644		66	0	0	0
	Heme	0.3	0.03	0	0	0	281	6534		196	0	0	0
	Heme	0.4	0.06	0.01	0	0	281	6368		382	64	0	0
	Heme	0.5	0.11	0.02	0	0	281	6064		667	121	0	0
	Heme	0.6	0.19	0.03	0	0	281	5520		1049	166	0	0
	Heme	0.7	0.31	0.06	0	0	262	4330		1342	260	0	0
	Heme	0.8	0.41	0.17	0.01	0	194	2516		1032	428	25	0
	Heme	0.9	0.35	0.17	0.02	0	72	772		270	131	15	0
	Metal	0.1	0.02	0	0	0	2822	14349		287	0	0	0
	Metal	0.2	0.09	0.02	0	0	2779	14035		1263	281	0	0
	Metal	0.3	0.18	0.06	0.01	0	2717	13670		2461	820	137	0
	Metal	0.4	0.29	0.11	0.02	0	2610	12943		3753	1424	259	0
	Metal	0.5	0.43	0.2	0.05	0.01	2457	11823		5084	2365	591	118
	Metal	0.6	0.59	0.31	0.1	0.02	2166	9994		5896	3098	999	200
	Metal	0.7	0.73	0.47	0.2	0.05	1628	6897		5035	3242	1379	345
	Metal	0.8	0.84	0.66	0.38	0.13	1110	4065		3415	2683	1545	528
	Metal	0.9	0.91	0.81	0.58	0.27	426	1224		1114	991	710	330
	Nucleoside	0.1	0.01	0	0	0	464	5503		55	0	0	0
	Nucleoside	0.2	0.05	0.01	0	0	463	5346		267	53	0	0
	Nucleoside	0.3	0.11	0.02	0	0	463	5175		569	104	0	0
	Nucleoside	0.4	0.18	0.04	0	0	459	4878		878	195	0	0
	Nucleoside	0.5	0.31	0.09	0.01	0	445	4441		1377	400	44	0
	Nucleoside	0.6	0.48	0.17	0.02	0	426	3802		1825	646	76	0
	Nucleoside	0.7	0.66	0.29	0.07	0	356	2419		1597	702	169	0
	Nucleoside	0.8	0.87	0.55	0.17	0.01	245	1258		1094	692	214	13
	Nucleoside	0.9	0.99	0.82	0.48	0.03	93	354		350	290	170	11
	Sugar	0.1	0	0	0	0	246	2092		0	0	0	0
	Sugar	0.2	0.01	0	0	0	246	2087		21	0	0	0
	Sugar	0.3	0.04	0.01	0	0	246	2079		83	21	0	0
	Sugar	0.4	0.09	0.02	0	0	241	2046		184	41	0	0
	Sugar	0.5	0.19	0.04	0	0	230	1946		370	78	0	0
	Sugar	0.6	0.33	0.1	0.01	0	212	1690		558	169	17	0
	Sugar	0.7	0.5	0.21	0.04	0	170	1251		626	263	50	0
	Sugar	0.8	0.64	0.36	0.12	0.01	104	664		425	239	80	7
	Sugar	0.9	0.72	0.54	0.17	0.03	38	156		112	84	27	5
20aa, gLASSO	CoenzymeA	0.1	0.01	0	0	0	131	1910		19	0	0	0
	CoenzymeA	0.2	0.03	0.01	0	0	128	1824		55	18	0	0
	CoenzymeA	0.3	0.12	0.03	0.01	0	125	1667		200	50	17	0
	CoenzymeA	0.4	0.3	0.08	0.01	0	119	1314		394	105	13	0
	CoenzymeA	0.5	0.61	0.21	0.03	0	107	816		498	171	24	0
	CoenzymeA	0.6	0.78	0.45	0.07	0	62	343		268	154	24	0
	CoenzymeA	0.7	0.9	0.53	0.12	0	19	68		61	36	8	0
	CoenzymeA	0.8	1	0.75	0	0	2	4		4	3	0	0
	CoenzymeA	0.9	1	1	0	0	1	2		2	2	0	0
	Dinucleotide	0.1	0.02	0.01	0	0	515	9937		199	99	0	0
	Dinucleotide	0.2	0.06	0.02	0	0	512	9067		544	181	0	0
	Dinucleotide	0.3	0.17	0.05	0	0	500	7664		1303	383	0	0
	Dinucleotide	0.4	0.34	0.11	0.01	0	467	5715		1943	629	57	0
	Dinucleotide	0.5	0.53	0.21	0.02	0	376	2988		1584	627	60	0
	Dinucleotide	0.6	0.71	0.37	0.04	0	190	984		699	364	39	0
	Dinucleotide	0.7	0.88	0.52	0.05	0	44	162		143	84	8	0
	Dinucleotide	0.8	1	0.65	0	0	6	23		23	15	0	0
	Dinucleotide	0.9	1	0.67	0	0	1	3		3	2	0	0
	DNA/RNA	0.1	0	0	0	0	1235	25808		0	0	0	0
	DNA/RNA	0.2	0.01	0	0	0	1226	25209		252	0	0	0
	DNA/RNA	0.3	0.04	0.01	0	0	1209	23870		955	239	0	0
	DNA/RNA	0.4	0.11	0.02	0	0	1175	20607		2267	412	0	0
	DNA/RNA	0.5	0.22	0.04	0.01	0	1065	14604		3213	584	146	0
	DNA/RNA	0.6	0.33	0.08	0.01	0	756	7122		2350	570	71	0
	DNA/RNA	0.7	0.46	0.12	0.01	0	306	2102		967	252	21	0
	DNA/RNA	0.8	0.63	0.21	0.01	0	73	282		178	59	3	0
	DNA/RNA	0.9	0.52	0.12	0	0	9	25		13	3	0	0
	Heme	0.1	0.01	0	0	0	371	8307		83	0	0	0
	Heme	0.2	0.03	0.01	0	0	370	7841		235	78	0	0
	Heme	0.3	0.08	0.02	0	0	368	6983		559	140	0	0
	Heme	0.4	0.16	0.04	0	0	352	5896		943	236	0	0
	Heme	0.5	0.32	0.09	0.01	0	325	4248		1359	382	42	0
	Heme	0.6	0.48	0.17	0.02	0	247	2174		1044	370	43	0
	Heme	0.7	0.66	0.31	0.02	0	102	524		346	162	10	0
	Heme	0.8	0.51	0.31	0	0	17	45		23	14	0	0
	Heme	0.9	0	0	0	0	1	2		0	0	0	0
	Metal	0.1	0.02	0.01	0	0	4226	21447		429	214	0	0
	Metal	0.2	0.09	0.04	0.01	0	3986	19851		1787	794	199	0
	Metal	0.3	0.24	0.11	0.04	0.01	3653	17639		4233	1940	706	176
	Metal	0.4	0.45	0.25	0.1	0.02	3114	14048		6322	3512	1405	281
	Metal	0.5	0.66	0.44	0.21	0.06	2289	9076		5990	3993	1906	545
	Metal	0.6	0.82	0.62	0.37	0.14	1326	4334		3554	2687	1604	607
	Metal	0.7	0.88	0.7	0.44	0.16	435	1304		1148	913	574	209
	Metal	0.8	0.92	0.8	0.57	0.25	104	266		245	213	152	67
	Metal	0.9	0.98	0.88	0.61	0.37	23	49		48	43	30	18
	Nucleoside	0.1	0.01	0.01	0	0	708	8343		83	83	0	0
	Nucleoside	0.2	0.07	0.03	0.01	0	702	7707		539	231	77	0
	Nucleoside	0.3	0.19	0.08	0.01	0	670	6656		1265	532	67	0
	Nucleoside	0.4	0.38	0.17	0.03	0	592	4952		1882	842	149	0
	Nucleoside	0.5	0.58	0.31	0.09	0	450	2959		1716	917	266	0
	Nucleoside	0.6	0.74	0.43	0.17	0.01	244	1218		901	524	207	12
	Nucleoside	0.7	0.91	0.66	0.23	0	68	274		249	181	63	0
	Nucleoside	0.8	1	0.94	0.33	0	15	36		36	34	12	0
	Nucleoside	0.9	1	1	1	0	3	6		6	6	6	0
	Sugar	0.1	0.01	0	0	0	381	3216		32	0	0	0
	Sugar	0.2	0.02	0.01	0	0	365	3071		61	31	0	0
	Sugar	0.3	0.09	0.03	0.01	0	339	2796		252	84	28	0
	Sugar	0.4	0.27	0.08	0.02	0	302	2244		606	180	45	0
	Sugar	0.5	0.51	0.22	0.04	0	224	1384		706	304	55	0
	Sugar	0.6	0.72	0.42	0.11	0.01	125	614		442	258	68	6
	Sugar	0.7	0.85	0.6	0.2	0.02	38	124		105	74	25	2
	Sugar	0.8	0.83	0.71	0.29	0.04	9	24		20	17	7	1
	Sugar	0.9	1	1	0	0	1	2		2	2	0	0
