# Supplementary material for: CoeViz 2: Protein Graphs Derived From Amino Acid Covariance
Source: Front Bioinform. 2021 Jun 24;1:653681. doi: 10.3389/fbinf.2021.653681 (PMC9187035; doi:10.3389/fbinf.2021.653681)
Supplement: Supplementary file 4 [file Table4.XLSX]

## Sheet: Supplement S4
Supplementary File S4
Probabilities of LO for functional sites per ligand derived from DCA methods
Computed as 1 - empirical cumulative LO probability at a given LO cutoff
Based on DCA matrices
			Distribution probabilities per LO cutoff							Residues per LO cutoff
Matrix	Ligand	DCA cutoff	1	2	3	4	Proteins	Residues		1	2	3	4
mfDCA(raw)	CoenzymeA	1	0.06	0.01	0	0	43	595		36	6	0	0
	CoenzymeA	2	0.31	0.13	0.04	0	42	451		140	59	18	0
	CoenzymeA	3	0.71	0.28	0.06	0	32	260		185	73	16	0
	CoenzymeA	4	0.94	0.46	0.08	0.01	27	109		102	50	9	1
	CoenzymeA	5	1	0.82	0.03	0	13	38		38	31	1	0
	CoenzymeA	6	1	0.79	0	0	7	14		14	11	0	0
	CoenzymeA	7	1	1	0	0	1	2		2	2	0	0
	CoenzymeA	8	1	1	0	0	1	2		2	2	0	0
	Dinucleotide	1	0.14	0.03	0	0	173	3190		447	96	0	0
	Dinucleotide	2	0.46	0.18	0.02	0	173	2154		991	388	43	0
	Dinucleotide	3	0.86	0.47	0.06	0	167	1176		1011	553	71	0
	Dinucleotide	4	0.96	0.7	0.09	0	140	585		562	410	53	0
	Dinucleotide	5	1	0.83	0.1	0	90	254		254	211	25	0
	Dinucleotide	6	1	0.99	0.1	0	36	89		89	88	9	0
	Dinucleotide	7	1	1	0.16	0	17	38		38	38	6	0
	Dinucleotide	8	1	1	0.4	0	5	10		10	10	4	0
	Dinucleotide	9	1	1	0	0	2	4		4	4	0	0
	DNA/RNA	1	0.03	0.01	0	0	417	8616		258	86	0	0
	DNA/RNA	2	0.16	0.04	0.01	0	407	7563		1210	303	76	0
	DNA/RNA	3	0.31	0.09	0.02	0	386	5582		1730	502	112	0
	DNA/RNA	4	0.41	0.12	0.02	0	331	3409		1398	409	68	0
	DNA/RNA	5	0.45	0.13	0.02	0	238	1681		756	219	34	0
	DNA/RNA	6	0.52	0.13	0.02	0	159	721		375	94	14	0
	DNA/RNA	7	0.61	0.14	0.01	0.01	83	296		181	41	3	3
	DNA/RNA	8	0.65	0.15	0	0	49	117		76	18	0	0
	DNA/RNA	9	0.56	0.12	0	0	19	48		27	6	0	0
	Heme	1	0.07	0.02	0	0	148	3557		249	71	0	0
	Heme	2	0.17	0.05	0.01	0	145	2885		490	144	29	0
	Heme	3	0.27	0.07	0.01	0	119	2118		572	148	21	0
	Heme	4	0.42	0.1	0.01	0	107	1127		473	113	11	0
	Heme	5	0.5	0.12	0.01	0.01	72	534		267	64	5	5
	Heme	6	0.57	0.11	0.03	0.01	43	208		119	23	6	2
	Heme	7	0.6	0.11	0.02	0	20	83		50	9	2	0
	Heme	8	0.71	0	0	0	7	28		20	0	0	0
	Heme	9	0.5	0	0	0	5	12		6	0	0	0
	Metal	1	0.28	0.15	0.07	0.02	1434	7420		2078	1113	519	148
	Metal	2	0.53	0.34	0.16	0.05	1134	5567		2951	1893	891	278
	Metal	3	0.76	0.54	0.26	0.09	831	3488		2651	1884	907	314
	Metal	4	0.86	0.69	0.36	0.13	486	1595		1372	1101	574	207
	Metal	5	0.93	0.83	0.55	0.21	228	570		530	473	314	120
	Metal	6	0.97	0.85	0.63	0.29	102	245		238	208	154	71
	Metal	7	0.97	0.86	0.63	0.34	42	101		98	87	64	34
	Metal	8	1	0.82	0.64	0.18	19	44		44	36	28	8
	Metal	9	1	0.9	0.7	0.1	9	20		20	18	14	2
	Nucleoside	1	0.2	0.1	0.03	0	224	2367		473	237	71	0
	Nucleoside	2	0.46	0.26	0.08	0.01	200	1430		658	372	114	14
	Nucleoside	3	0.82	0.55	0.21	0.01	143	657		539	361	138	7
	Nucleoside	4	0.92	0.69	0.32	0.02	84	308		283	213	99	6
	Nucleoside	5	0.99	0.89	0.58	0.03	39	105		104	93	61	3
	Nucleoside	6	1	0.95	0.68	0	20	44		44	42	30	0
	Nucleoside	7	1	0.95	0.55	0	9	20		20	19	11	0
	Nucleoside	8	1	0.88	0.5	0	4	8		8	7	4	0
	Nucleoside	9	1	1	0	0	2	4		4	4	0	0
	Sugar	1	0.06	0.02	0	0	148	1319		79	26	0	0
	Sugar	2	0.27	0.12	0.04	0	139	1139		308	137	46	0
	Sugar	3	0.61	0.3	0.11	0.02	121	772		471	232	85	15
	Sugar	4	0.76	0.46	0.17	0.05	78	377		287	173	64	19
	Sugar	5	0.82	0.5	0.24	0.01	41	119		98	60	29	1
	Sugar	6	0.83	0.48	0.09	0	11	23		19	11	2	0
	Sugar	7	0.83	0.58	0.08	0	6	12		10	7	1	0
	Sugar	8	1	1	0	0	3	6		6	6	0	0
	Sugar	9	1	1	0	0	1	2		2	2	0	0
mfDCA(apc)	CoenzymeA	1	0.87	0.4	0.07	0	41	408		355	163	29	0
	CoenzymeA	2	0.98	0.6	0.09	0	29	140		137	84	13	0
	CoenzymeA	3	1	0.75	0.12	0	18	48		48	36	6	0
	CoenzymeA	4	1	0.93	0.07	0	6	14		14	13	1	0
	CoenzymeA	5	1	1	0	0	2	4		4	4	0	0
	CoenzymeA	6	1	1	0	0	1	2		2	2	0	0
	CoenzymeA	7	1	1	0	0	1	2		2	2	0	0
	Dinucleotide	1	0.88	0.37	0.03	0	172	2340		2059	866	70	0
	Dinucleotide	2	0.98	0.71	0.1	0	166	996		976	707	100	0
	Dinucleotide	3	1	0.85	0.12	0	123	425		425	361	51	0
	Dinucleotide	4	1	0.94	0.1	0	59	154		154	145	15	0
	Dinucleotide	5	1	1	0.11	0	28	70		70	70	8	0
	Dinucleotide	6	1	1	0.39	0	8	18		18	18	7	0
	Dinucleotide	7	1	1	0.5	0	4	8		8	8	4	0
	Dinucleotide	8	1	1	0	0	1	2		2	2	0	0
	Dinucleotide	9	1	1	0	0	1	2		2	2	0	0
	DNA/RNA	1	0.54	0.15	0.02	0	401	6690		3613	1004	134	0
	DNA/RNA	2	0.68	0.25	0.03	0	324	2716		1847	679	81	0
	DNA/RNA	3	0.72	0.27	0.05	0.01	204	960		691	259	48	10
	DNA/RNA	4	0.72	0.25	0.04	0.01	110	397		286	99	16	4
	DNA/RNA	5	0.75	0.31	0.07	0.02	56	169		127	52	12	3
	DNA/RNA	6	0.77	0.25	0.03	0	29	75		58	19	2	0
	DNA/RNA	7	0.71	0.24	0	0	15	34		24	8	0	0
	DNA/RNA	8	0.62	0.25	0	0	7	16		10	4	0	0
	DNA/RNA	9	0.75	0.25	0	0	4	8		6	2	0	0
	Heme	1	0.52	0.15	0.02	0	145	2657		1382	399	53	0
	Heme	2	0.68	0.23	0.03	0.01	115	1029		700	237	31	10
	Heme	3	0.7	0.21	0.03	0.01	83	493		345	104	15	5
	Heme	4	0.63	0.14	0.03	0.01	36	203		128	28	6	2
	Heme	5	0.7	0.11	0.03	0	20	103		72	11	3	0
	Heme	6	0.75	0.12	0.04	0	14	56		42	7	2	0
	Heme	7	0.64	0.09	0	0	7	22		14	2	0	0
	Heme	8	0.4	0	0	0	3	10		4	0	0	0
	Metal	1	0.95	0.7	0.32	0.08	1201	5689		5405	3982	1820	455
	Metal	2	0.98	0.83	0.47	0.17	731	2741		2686	2275	1288	466
	Metal	3	1	0.9	0.54	0.22	376	1074		1074	967	580	236
	Metal	4	1	0.96	0.69	0.32	162	383		383	368	264	123
	Metal	5	1	0.99	0.86	0.45	69	163		163	161	140	73
	Metal	6	1	0.97	0.87	0.47	32	75		75	73	65	35
	Metal	7	1	0.94	0.74	0.13	14	31		31	29	23	4
	Metal	8	1	0.85	0.69	0	6	13		13	11	9	0
	Metal	9	1	1	0.67	0	3	6		6	6	4	0
	Nucleoside	1	0.95	0.64	0.16	0.01	213	1562		1484	1000	250	16
	Nucleoside	2	0.99	0.87	0.38	0.02	137	531		526	462	202	11
	Nucleoside	3	0.98	0.88	0.56	0.04	71	191		187	168	107	8
	Nucleoside	4	0.98	0.94	0.67	0.03	29	66		65	62	44	2
	Nucleoside	5	1	0.94	0.71	0	15	31		31	29	22	0
	Nucleoside	6	1	0.93	0.71	0	7	14		14	13	10	0
	Nucleoside	7	1	0.9	0.6	0	5	10		10	9	6	0
	Nucleoside	8	1	0.83	0.33	0	3	6		6	5	2	0
	Sugar	1	0.82	0.44	0.15	0.02	116	909		745	400	136	18
	Sugar	2	0.96	0.67	0.26	0.07	69	325		312	218	85	23
	Sugar	3	0.98	0.79	0.35	0.04	34	95		93	75	33	4
	Sugar	4	0.92	0.76	0.36	0.04	12	25		23	19	9	1
	Sugar	5	1	0.91	0.36	0	5	11		11	10	4	0
	Sugar	6	1	0.83	0.33	0	3	6		6	5	2	0
	Sugar	7	1	1	0	0	2	4		4	4	0	0
	Sugar	8	1	1	0	0	1	2		2	2	0	0
plmDCA(raw)	CoenzymeA	0.2	0.08	0.05	0.02	0	40	497		40	25	10	0
	CoenzymeA	0.4	0.15	0.06	0.02	0	32	373		56	22	7	0
	CoenzymeA	0.6	0.34	0.12	0.01	0.01	28	277		94	33	3	3
	CoenzymeA	0.8	0.56	0.22	0.01	0	23	188		105	41	2	0
	CoenzymeA	1	0.79	0.36	0	0	21	107		85	39	0	0
	CoenzymeA	1.2	0.87	0.49	0	0	16	61		53	30	0	0
	CoenzymeA	1.4	0.9	0.41	0	0	10	29		26	12	0	0
	CoenzymeA	1.6	0.95	0.55	0	0	8	20		19	11	0	0
	CoenzymeA	1.8	1	0.71	0	0	6	14		14	10	0	0
	Dinucleotide	0.2	0.18	0.07	0.01	0	167	2505		451	175	25	0
	Dinucleotide	0.4	0.5	0.19	0.02	0	153	1267		634	241	25	0
	Dinucleotide	0.6	0.81	0.38	0.03	0	121	619		501	235	19	0
	Dinucleotide	0.8	0.93	0.59	0.03	0	72	310		288	183	9	0
	Dinucleotide	1	0.98	0.77	0.06	0	39	123		121	95	7	0
	Dinucleotide	1.2	1	0.85	0.05	0	16	41		41	35	2	0
	Dinucleotide	1.4	1	0.95	0.11	0	8	19		19	18	2	0
	Dinucleotide	1.6	1	1	0.25	0	3	8		8	8	2	0
	Dinucleotide	1.8	1	1	0	0	1	2		2	2	0	0
	DNA/RNA	0.2	0.08	0.03	0	0	375	7032		563	211	0	0
	DNA/RNA	0.4	0.16	0.04	0.01	0	321	4802		768	192	48	0
	DNA/RNA	0.6	0.2	0.06	0.01	0	248	2998		600	180	30	0
	DNA/RNA	0.8	0.23	0.05	0.01	0	197	1987		457	99	20	0
	DNA/RNA	1	0.3	0.05	0	0	149	1350		405	68	0	0
	DNA/RNA	1.2	0.35	0.06	0.01	0	117	914		320	55	9	0
	DNA/RNA	1.4	0.36	0.03	0	0	86	594		214	18	0	0
	DNA/RNA	1.6	0.37	0.02	0	0	66	375		139	8	0	0
	DNA/RNA	1.8	0.46	0.01	0	0	53	231		106	2	0	0
	Heme	0.2	0.08	0.02	0	0	140	2884		231	58	0	0
	Heme	0.4	0.17	0.05	0.01	0	115	1719		292	86	17	0
	Heme	0.6	0.21	0.06	0.01	0	90	1043		219	63	10	0
	Heme	0.8	0.25	0.06	0.01	0	63	515		129	31	5	0
	Heme	1	0.27	0.05	0	0	34	290		78	15	0	0
	Heme	1.2	0.19	0.01	0	0	21	176		33	2	0	0
	Heme	1.4	0.25	0	0	0	18	117		29	0	0	0
	Heme	1.6	0.4	0	0	0	13	60		24	0	0	0
	Heme	1.8	0.58	0	0	0	9	31		18	0	0	0
	Metal	0.2	0.25	0.15	0.09	0.03	1032	5253		1313	788	473	158
	Metal	0.4	0.47	0.29	0.12	0.03	587	2681		1260	777	322	80
	Metal	0.6	0.58	0.41	0.2	0.07	341	1340		777	549	268	94
	Metal	0.8	0.66	0.47	0.24	0.06	213	725		479	341	174	44
	Metal	1	0.72	0.51	0.26	0.05	126	383		276	195	100	19
	Metal	1.2	0.77	0.54	0.27	0.05	79	230		177	124	62	12
	Metal	1.4	0.77	0.56	0.29	0.03	51	141		109	79	41	4
	Metal	1.6	0.69	0.45	0.29	0.02	34	89		61	40	26	2
	Metal	1.8	0.7	0.4	0.21	0.05	23	63		44	25	13	3
	Nucleoside	0.2	0.21	0.11	0.03	0	188	1537		323	169	46	0
	Nucleoside	0.4	0.46	0.26	0.09	0	122	729		335	190	66	0
	Nucleoside	0.6	0.65	0.48	0.2	0.01	81	342		222	164	68	3
	Nucleoside	0.8	0.74	0.47	0.17	0	35	122		90	57	21	0
	Nucleoside	1	0.9	0.68	0.16	0	21	62		56	42	10	0
	Nucleoside	1.2	0.9	0.71	0.24	0	9	21		19	15	5	0
	Nucleoside	1.4	0.75	0.25	0	0	2	4		3	1	0	0
	Nucleoside	1.6	1	0.5	0	0	1	2		2	1	0	0
	Nucleoside	1.8	1	0.5	0	0	1	2		2	1	0	0
	Sugar	0.2	0.2	0.08	0.03	0	118	939		188	75	28	0
	Sugar	0.4	0.41	0.24	0.09	0.02	85	492		202	118	44	10
	Sugar	0.6	0.37	0.22	0.11	0.03	45	257		95	57	28	8
	Sugar	0.8	0.4	0.26	0.12	0.02	30	160		64	42	19	3
	Sugar	1	0.58	0.23	0.04	0	16	97		56	22	4	0
	Sugar	1.2	0.61	0.2	0.02	0	9	46		28	9	1	0
	Sugar	1.4	0.63	0.19	0.07	0	6	27		17	5	2	0
	Sugar	1.6	0.67	0.07	0	0	4	15		10	1	0	0
	Sugar	1.8	0.86	0.14	0	0	2	7		6	1	0	0
plmDCA(apc)	CoenzymeA	0.2	0.85	0.21	0.03	0	33	323		275	68	10	0
	CoenzymeA	0.4	0.92	0.43	0.02	0	24	145		133	62	3	0
	CoenzymeA	0.6	0.99	0.65	0.01	0	18	72		71	47	1	0
	CoenzymeA	0.8	1	0.76	0	0	12	34		34	26	0	0
	CoenzymeA	1	1	0.82	0	0	8	17		17	14	0	0
	CoenzymeA	1.2	1	0.92	0	0	6	12		12	11	0	0
	CoenzymeA	1.4	1	0.88	0	0	4	8		8	7	0	0
	Dinucleotide	0.2	0.89	0.41	0.04	0	160	1333		1186	547	53	0
	Dinucleotide	0.4	0.97	0.68	0.06	0	123	501		486	341	30	0
	Dinucleotide	0.6	0.99	0.82	0.05	0	57	187		185	153	9	0
	Dinucleotide	0.8	1	0.86	0.08	0	27	65		65	56	5	0
	Dinucleotide	1	1	1	0.1	0	8	20		20	20	2	0
	Dinucleotide	1.2	1	1	0.33	0	3	6		6	6	2	0
	Dinucleotide	1.4	1	1	0	0	2	4		4	4	0	0
	DNA/RNA	0.2	0.52	0.13	0.02	0	308	3755		1953	488	75	0
	DNA/RNA	0.4	0.54	0.14	0.02	0	196	1603		866	224	32	0
	DNA/RNA	0.6	0.54	0.11	0.01	0	125	787		425	87	8	0
	DNA/RNA	0.8	0.56	0.07	0.01	0	76	392		220	27	4	0
	DNA/RNA	1	0.59	0.03	0	0	53	214		126	6	0	0
	DNA/RNA	1.2	0.67	0.02	0	0	36	106		71	2	0	0
	DNA/RNA	1.4	0.67	0	0	0	26	61		41	0	0	0
	DNA/RNA	1.6	0.76	0	0	0	18	42		32	0	0	0
	DNA/RNA	1.8	0.67	0	0	0	10	24		16	0	0	0
	Heme	0.2	0.53	0.15	0.02	0	117	1413		749	212	28	0
	Heme	0.4	0.64	0.18	0.03	0	73	422		270	76	13	0
	Heme	0.6	0.69	0.11	0	0	30	135		93	15	0	0
	Heme	0.8	0.83	0.11	0.02	0	18	46		38	5	1	0
	Heme	1	0.92	0	0	0	6	12		11	0	0	0
	Heme	1.2	1	0	0	0	3	6		6	0	0	0
	Metal	0.2	0.95	0.7	0.32	0.09	674	2966		2818	2076	949	267
	Metal	0.4	0.98	0.8	0.44	0.14	276	861		844	689	379	121
	Metal	0.6	1	0.82	0.53	0.19	120	321		321	263	170	61
	Metal	0.8	1	0.83	0.56	0.09	48	117		117	97	66	11
	Metal	1	1	0.82	0.54	0.03	29	71		71	58	38	2
	Metal	1.2	1	0.77	0.49	0.05	18	43		43	33	21	2
	Metal	1.4	1	0.71	0.52	0	9	21		21	15	11	0
	Metal	1.6	1	1	0.71	0	3	7		7	7	5	0
	Metal	1.8	1	1	1	0	1	2		2	2	2	0
	Nucleoside	0.2	0.93	0.64	0.19	0	136	709		659	454	135	0
	Nucleoside	0.4	0.97	0.8	0.37	0.01	64	199		193	159	74	2
	Nucleoside	0.6	0.97	0.89	0.45	0	31	73		71	65	33	0
	Nucleoside	0.8	1	0.9	0.6	0	4	10		10	9	6	0
	Nucleoside	1	1	0.75	0.5	0	2	4		4	3	2	0
	Nucleoside	1.2	1	1	0	0	1	2		2	2	0	0
	Nucleoside	1.4	1	1	0	0	1	2		2	2	0	0
	Nucleoside	1.6	1	1	0	0	1	2		2	2	0	0
	Sugar	0.2	0.86	0.54	0.21	0.04	75	370		318	200	78	15
	Sugar	0.4	0.87	0.53	0.24	0.06	26	99		86	52	24	6
	Sugar	0.6	0.92	0.58	0.26	0	11	38		35	22	10	0
	Sugar	0.8	0.88	0.41	0	0	6	17		15	7	0	0
	Sugar	1	1	0.38	0	0	4	8		8	3	0	0
	Sugar	1.2	1	1	0	0	1	2		2	2	0	0
	Sugar	1.4	1	1	0	0	1	2		2	2	0	0
