# Supplementary material for: CoeViz 2: Protein Graphs Derived From Amino Acid Covariance
Source: Front Bioinform. 2021 Jun 24;1:653681. doi: 10.3389/fbinf.2021.653681 (PMC9187035; doi:10.3389/fbinf.2021.653681)
Supplement: Supplementary file 5 [file Table5.XLSX]

## Sheet: CoeViz Chi-squared
Supplementary File S5
LO scores for metal binding sites of Laccase 1 (UniProt ID: Q9Y780) per covariance cutoff
Covariance data based on CoeViz χ2
Residue	Cutoff	LO
H84	0.1	0.91
H84	0.2	1.94
H84	0.3	2.77
H84	0.4	3.23
H84	0.5	3.73
H84	0.6	3.87
H127	0.1	0.92
H127	0.2	2.14
H127	0.3	2.87
H127	0.4	3.55
H127	0.5	4.09
H127	0.6	4.09
H129	0.1	0.94
H129	0.2	2.26
H129	0.3	2.87
H129	0.4	3.64
H129	0.5	4.09
H129	0.6	4.09
H414	0.1	1.33
H414	0.2	2.46
H414	0.3	3.07
H414	0.4	3.73
H414	0.5	3.91
H417	0.1	2.59
H417	0.2	3.17
H417	0.3	2.7
H417	0.4	3.4
H419	0.1	0.92
H419	0.2	2.07
H419	0.3	2.8
H419	0.4	3.28
H419	0.5	3.69
H419	0.6	4.09
H469	0.1	0.79
H469	0.2	1.81
H469	0.3	2.61
H469	0.4	3.13
H469	0.5	3.69
H469	0.6	4.09
C470	0.1	0.79
C470	0.2	1.8
C470	0.3	2.61
C470	0.4	3.17
C470	0.5	3.69
C470	0.6	4.09
H471	0.1	0.77
H471	0.2	1.81
H471	0.3	2.61
H471	0.4	3.13
H471	0.5	3.69
H471	0.6	4.09
H475	0.1	0.79
H475	0.2	1.84
H475	0.3	2.64
H475	0.4	3.17
H475	0.5	3.77
H475	0.6	4.09

## Sheet: mfDCA(raw)
LO scores for metal binding sites of Laccase 1 (UniProt ID: Q9Y780) per covariance cutoff
Covariance data based on mfDCA(raw)
Residue	Cutoff	LO
H84	1	2.06
H127	1	1.2
H127	2	1.79
H127	3	3.4
H127	4	4.09
H129	1	-0.77
H129	2	1.61
H129	3	3.4
H129	4	4.09
H414	1	-0.46
H414	2	2.48
H414	3	2.99
H414	4	2.7
H414	5	3.4
H414	6	3.4
H417	1	0.17
H417	2	2.59
H417	3	2.7
H417	4	2.7
H417	5	2.99
H417	6	3.4
H419	1	0.04
H419	2	2.7
H419	3	3.4
H469	1	2.79
H469	2	4.09
C470	1	2.59
C470	2	4.09
H471	1	1.89
H471	2	4.09
H475	1	2.1
H475	2	4.09

## Sheet: mfDCA(apc)
LO scores for metal binding sites of Laccase 1 (UniProt ID: Q9Y780) per covariance cutoff
Covariance data based on mfDCA(apc)
Residue	Cutoff	LO
H84	1	2.99
H127	1	1.95
H127	2	2.7
H127	3	3.4
H129	1	1.45
H129	2	2.99
H129	3	4.09
H414	1	2.7
H414	2	2.99
H414	3	2.7
H414	4	3.4
H414	5	3.4
H417	1	2.48
H417	2	2.7
H417	3	2.7
H417	4	2.7
H417	5	3.4
H419	1	2.59
H419	2	2.7
H469	1	3.4
H469	2	4.09
C470	1	3.8
C470	2	4.09
H471	1	3.8
H471	2	4.09
H475	1	3.8
H475	2	4.09

## Sheet: plmDCA(raw)
LO scores for metal binding sites of Laccase 1 (UniProt ID: Q9Y780) per covariance cutoff
Covariance data based on plmDCA(raw)
Residue	Cutoff	LO
H127	0.2	1.38
H129	0.2	1.26
H414	0.2	2.48
H414	0.4	2.7
H414	0.6	3.4
H417	0.2	2.48
H417	0.4	2.7
H417	0.6	3.4
H419	0.2	2.48
C470	0.2	4.09
H471	0.2	4.09

## Sheet: plmDCA(apc)
LO scores for metal binding sites of Laccase 1 (UniProt ID: Q9Y780) per covariance cutoff
Covariance data based on plmDCA(apc)
Residue	Cutoff	LO
H127	0.2	2.99
H129	0.2	2.99
H414	0.2	2.99
H414	0.4	2.7
H417	0.2	2.99
H417	0.4	2.7
H419	0.2	2.99
